# Supplementary material for: A Pilot Study to Describe Cardiometabolic Health Indicators and Prescription Medication Use in Postmenopausal Women with a Self-Reported History of PMOS
Source: J Clin Med. 2026 Jul 15;15(14):5533. doi: 10.3390/jcm15145533 (PMC13412456; doi:10.3390/jcm15145533)
Supplement: Supplementary file 1 [file jcm-15-05533-s001.zip]

Archive with 1 entries (1 files):
- jcm-4317566-supplementary.pdf
